# Supplementary material for: Genome-Wide Identification, Characterization, and Expression Profiles of TLR Genes in Darkbarbel Catfish (Pelteobagrus vachelli) Following Aeromonas hydrophila Infection
Source: Biology (Basel). 2025 Dec 1;14(12):1724. doi: 10.3390/biology14121724 (PMC12730973; doi:10.3390/biology14121724)
Supplement: Supplementary file 1 [file biology-14-01724-s001.zip]

Archive with 1,236 entries (739 files):
- .DS_Store
- Amphiprion/
- Amphiprion/tlr1/
- Amphiprion/tlr1/tlr1_1.faa
- Amphiprion/tlr1/tlr1_2.faa
- Amphiprion/tlr1/tlr1_3.faa
- Amphiprion/tlr12/
- Amphiprion/tlr12/tlr12_1.faa
- Amphiprion/tlr12/tlr12_2.faa
- Amphiprion/tlr12/tlr12_3.faa
- Amphiprion/tlr13/
- Amphiprion/tlr13/tlr13_1.faa
- Amphiprion/tlr13/tlr13_2.faa
- Amphiprion/tlr2/
- Amphiprion/tlr2/tlr2_1.faa
- Amphiprion/tlr2/tlr2_2.faa
- Amphiprion/tlr2/tlr2_3.faa
- Amphiprion/tlr2/tlr2_4.faa
- Amphiprion/tlr2/tlr2_5.faa
- Amphiprion/tlr2/tlr2_6.faa
- Amphiprion/tlr21/
- Amphiprion/tlr21/tlr21_1.faa
- Amphiprion/tlr22/
- Amphiprion/tlr22/tlr22_1.faa
- Amphiprion/tlr3/
- Amphiprion/tlr3/tlr3_1.faa
- Amphiprion/tlr5/
- Amphiprion/tlr5/tlr5_1.faa
- Amphiprion/tlr5/tlr5_2.faa
- Amphiprion/tlr5/tlr5_3.faa
- Amphiprion/tlr5/tlr5_4.faa
- Amphiprion/tlr7/
- Amphiprion/tlr7/tlr7_1.faa
- Amphiprion/tlr7/tlr7_2.faa
- Amphiprion/tlr9/
- Amphiprion/tlr9/tlr9_1.faa
- Argyrosomus_japonicus/
- Argyrosomus_japonicus/tlr1/
- Argyrosomus_japonicus/tlr1/tlr1_1.faa
- Argyrosomus_japonicus/tlr13/
- Argyrosomus_japonicus/tlr13/tlr13_1.faa
- Argyrosomus_japonicus/tlr13/tlr13_2.faa
- Argyrosomus_japonicus/tlr13/tlr13_3.faa
- Argyrosomus_japonicus/tlr13/tlr13_4.faa
- Argyrosomus_japonicus/tlr2/
- Argyrosomus_japonicus/tlr2/tlr2_1.faa
- Argyrosomus_japonicus/tlr2/tlr2_2.faa
- Argyrosomus_japonicus/tlr2/tlr2_3.faa
- Argyrosomus_japonicus/tlr2/tlr2_4.faa
- Argyrosomus_japonicus/tlr2/tlr2_5.faa
- Argyrosomus_japonicus/tlr3/
- Argyrosomus_japonicus/tlr3/tlr3_1.faa
- Argyrosomus_japonicus/tlr5/
- Argyrosomus_japonicus/tlr5/tlr5_1.faa
- Argyrosomus_japonicus/tlr5/tlr5_2.faa
- Argyrosomus_japonicus/tlr7/
- Argyrosomus_japonicus/tlr7/tlr7_1.faa
- Argyrosomus_japonicus/tlr8/
- Argyrosomus_japonicus/tlr8/tlr8_1.faa
- Argyrosomus_japonicus/tlr9/
- Argyrosomus_japonicus/tlr9/tlr9_1.faa
- Carassius_auratus/
- Carassius_auratus/tlr1/
- Carassius_auratus/tlr1/tlr1_1.faa
- Carassius_auratus/tlr1/tlr1_2.faa
- Carassius_auratus/tlr1/tlr1_3.faa
- Carassius_auratus/tlr13/
- Carassius_auratus/tlr13/tlr13_1.faa
- Carassius_auratus/tlr13/tlr13_2.faa
- Carassius_auratus/tlr13/tlr13_3.faa
- Carassius_auratus/tlr2/
- Carassius_auratus/tlr2/tlr2_1.faa
- Carassius_auratus/tlr2/tlr2_2.faa
- Carassius_auratus/tlr2/tlr2_3.faa
- Carassius_auratus/tlr20/
- Carassius_auratus/tlr20/tlr20_1.faa
- Carassius_auratus/tlr21/
- Carassius_auratus/tlr21/tlr21_1.faa
- Carassius_auratus/tlr22/
- Carassius_auratus/tlr22/tlr22_1.faa
- Carassius_auratus/tlr22/tlr22_2.faa
- Carassius_auratus/tlr3/
- Carassius_auratus/tlr3/tlr3_1.faa
- Carassius_auratus/tlr3/tlr3_2.faa
- Carassius_auratus/tlr4/
- Carassius_auratus/tlr4/tlr4_1.faa
- Carassius_auratus/tlr4/tlr4_2.faa
- Carassius_auratus/tlr4/tlr4_3.faa
- Carassius_auratus/tlr4/tlr4_4.faa
- Carassius_auratus/tlr5/
- Carassius_auratus/tlr5/tlr5_1.faa
- Carassius_auratus/tlr5/tlr5_2.faa
- Carassius_auratus/tlr7/
- Carassius_auratus/tlr7/tlr7_1.faa
- Carassius_auratus/tlr7/tlr7_2.faa
- Carassius_auratus/tlr7/tlr7_3.faa
- Carassius_auratus/tlr8/
- Carassius_auratus/tlr8/tlr8_1.faa
- Carassius_auratus/tlr8/tlr8_2.faa
- Carassius_auratus/tlr9/
- Carassius_auratus/tlr9/tlr9_1.faa
- Cephalopholis_sonnerati/
- Cephalopholis_sonnerati/tlr1/
- Cephalopholis_sonnerati/tlr1/tlr1_1.faa
- Cephalopholis_sonnerati/tlr1/tlr1_2.faa
- Cephalopholis_sonnerati/tlr13/
- Cephalopholis_sonnerati/tlr13/tlr13_1.faa
- Cephalopholis_sonnerati/tlr13/tlr13_2.faa
- Cephalopholis_sonnerati/tlr13/tlr13_3.faa
- Cephalopholis_sonnerati/tlr2/
- Cephalopholis_sonnerati/tlr2/tlr2_1.faa
- Cephalopholis_sonnerati/tlr2/tlr2_2.faa
- Cephalopholis_sonnerati/tlr2/tlr2_3.faa
- Cephalopholis_sonnerati/tlr2/tlr2_4.faa
- Cephalopholis_sonnerati/tlr2/tlr2_5.faa
- Cephalopholis_sonnerati/tlr2/tlr2_6.faa
- Cephalopholis_sonnerati/tlr21/
- Cephalopholis_sonnerati/tlr21/tlr21_1.faa
- Cephalopholis_sonnerati/tlr22/
- Cephalopholis_sonnerati/tlr22/tlr22_1.faa
- Cephalopholis_sonnerati/tlr3/
- Cephalopholis_sonnerati/tlr3/tlr3_1.faa
- Cephalopholis_sonnerati/tlr5/
- Cephalopholis_sonnerati/tlr5/tlr5_1.faa
- Cephalopholis_sonnerati/tlr5/tlr5_2.faa
- Cephalopholis_sonnerati/tlr7/
- Cephalopholis_sonnerati/tlr7/tlr7_1.faa
- Cephalopholis_sonnerati/tlr8/
- Cephalopholis_sonnerati/tlr8/tlr8_1.faa
- Cephalopholis_sonnerati/tlr8/tlr8_2.faa
- Cephalopholis_sonnerati/tlr9/
- Cephalopholis_sonnerati/tlr9/tlr9_1.faa
- Chanodichthys_erythropterus/
- Chanodichthys_erythropterus/TLR1/
- Chanodichthys_erythropterus/TLR1/TLR1_1.faa
- Chanodichthys_erythropterus/TLR13/
- Chanodichthys_erythropterus/TLR13/TLR13_1.faa
- Chanodichthys_erythropterus/TLR13/TLR13_2.faa
- Chanodichthys_erythropterus/TLR13/TLR13_3.faa
- Chanodichthys_erythropterus/TLR13/TLR13_4.faa
- Chanodichthys_erythropterus/TLR13/TLR13_5.faa
- Chanodichthys_erythropterus/TLR13/TLR13_6.faa
- Chanodichthys_erythropterus/TLR13/TLR13_7.faa
- Chanodichthys_erythropterus/TLR13/TLR13_8.faa
- Chanodichthys_erythropterus/TLR18/
- Chanodichthys_erythropterus/TLR18/TLR18_1.faa
- Chanodichthys_erythropterus/TLR18/TLR18_2.faa
- Chanodichthys_erythropterus/TLR2/
- Chanodichthys_erythropterus/TLR2/TLR2_1.faa
- Chanodichthys_erythropterus/TLR21/
- Chanodichthys_erythropterus/TLR21/TLR21_1.faa
- Chanodichthys_erythropterus/TLR3/
- Chanodichthys_erythropterus/TLR3/TLR3_1.faa
- Chanodichthys_erythropterus/TLR4/
- Chanodichthys_erythropterus/TLR4/TLR4_1.faa
- Chanodichthys_erythropterus/TLR4/TLR4_2.faa
- Chanodichthys_erythropterus/TLR4/TLR4_3.faa
- Chanodichthys_erythropterus/TLR5/
- Chanodichthys_erythropterus/TLR5/TLR5_1.faa
- Chanodichthys_erythropterus/TLR5/TLR5_2.faa
- Chanodichthys_erythropterus/TLR7/
- Chanodichthys_erythropterus/TLR7/TLR7_1.faa
- Chanodichthys_erythropterus/TLR8/
- Chanodichthys_erythropterus/TLR8/TLR8_1.faa
- Chanodichthys_erythropterus/TLR9/
- Chanodichthys_erythropterus/TLR9/TLR9_1.faa
- Cirrhinus_molitorella/
- Cirrhinus_molitorella/TLR1/
- Cirrhinus_molitorella/TLR1/TLR1_1.faa
- Cirrhinus_molitorella/TLR13/
- Cirrhinus_molitorella/TLR13/TLR13_1.faa
- Cirrhinus_molitorella/TLR2/
- Cirrhinus_molitorella/TLR2/TLR2_1.faa
- Cirrhinus_molitorella/TLR2/TLR2_2.faa
- Cirrhinus_molitorella/TLR20/
- Cirrhinus_molitorella/TLR20/TLR20_1.faa
- Cirrhinus_molitorella/TLR21/
- Cirrhinus_molitorella/TLR21/TLR21_1.faa
- Cirrhinus_molitorella/TLR22/
- Cirrhinus_molitorella/TLR22/TLR22_1.faa
- Cirrhinus_molitorella/TLR3/
- Cirrhinus_molitorella/TLR3/TLR3_1.faa
- Cirrhinus_molitorella/TLR4/
- Cirrhinus_molitorella/TLR4/TLR4_1.faa
- Cirrhinus_molitorella/TLR4/TLR4_2.faa
- Cirrhinus_molitorella/TLR5/
- Cirrhinus_molitorella/TLR5/TLR5_1.faa
- Cirrhinus_molitorella/TLR5/TLR5_2.faa
- Cirrhinus_molitorella/TLR7/
- Cirrhinus_molitorella/TLR7/TLR7_1.faa
- Cirrhinus_molitorella/TLR7/TLR7_2.faa
- Cirrhinus_molitorella/TLR9/
- Cirrhinus_molitorella/TLR9/TLR9_1.faa
- Clarias_fuscus/
- Clarias_fuscus/tlr1/
- Clarias_fuscus/tlr1/tlr1_1.faa
- Clarias_fuscus/tlr1/tlr1_2.faa
- Clarias_fuscus/tlr13/
- Clarias_fuscus/tlr13/tlr13_1.faa
- Clarias_fuscus/tlr13/tlr13_2.faa
- Clarias_fuscus/tlr13/tlr13_3.faa
- Clarias_fuscus/tlr13/tlr13_4.faa
- Clarias_fuscus/tlr2/
- Clarias_fuscus/tlr2/tlr2_1.faa
- Clarias_fuscus/tlr2/tlr2_2.faa
- Clarias_fuscus/tlr2/tlr2_3.faa
- Clarias_fuscus/tlr2/tlr2_4.faa
- Clarias_fuscus/tlr2/tlr2_5.faa
- Clarias_fuscus/tlr2/tlr2_6.faa
- Clarias_fuscus/tlr20/
- Clarias_fuscus/tlr20/tlr20_1.faa
- Clarias_fuscus/tlr20/tlr20_2.faa
- Clarias_fuscus/tlr20/tlr20_3.faa
- Clarias_fuscus/tlr20/tlr20_4.faa
- Clarias_fuscus/tlr20/tlr20_5.faa
- Clarias_fuscus/tlr20/tlr20_6.faa
- Clarias_fuscus/tlr21/
- Clarias_fuscus/tlr21/tlr21_1.faa
- Clarias_fuscus/tlr3/
- Clarias_fuscus/tlr3/tlr3_1.faa
- Clarias_fuscus/tlr3/tlr3_2.faa
- Clarias_fuscus/tlr5/
- Clarias_fuscus/tlr5/tlr5_1.faa
- Clarias_fuscus/tlr5/tlr5_2.faa
- Clarias_fuscus/tlr7/
- Clarias_fuscus/tlr7/tlr7_1.faa
- Clarias_fuscus/tlr8/
- Clarias_fuscus/tlr8/tlr8_1.faa
- Clarias_fuscus/tlr8/tlr8_2.faa
- Clarias_fuscus/tlr9/
- Clarias_fuscus/tlr9/tlr9_1.faa
- Clarias_gariepinus/
- Clarias_gariepinus/tlr1/
- Clarias_gariepinus/tlr1/tlr1_1.faa
- Clarias_gariepinus/tlr1/tlr1_2.faa
- Clarias_gariepinus/tlr13/
- Clarias_gariepinus/tlr13/tlr13_1.faa
- Clarias_gariepinus/tlr13/tlr13_2.faa
- Clarias_gariepinus/tlr13/tlr13_3.faa
- Clarias_gariepinus/tlr13/tlr13_4.faa
- Clarias_gariepinus/tlr13/tlr13_5.faa
- Clarias_gariepinus/tlr13/tlr13_6.faa
- Clarias_gariepinus/tlr13/tlr13_7.faa
- Clarias_gariepinus/tlr13/tlr13_8.faa
- Clarias_gariepinus/tlr18/
- Clarias_gariepinus/tlr18/tlr18_1.faa
- Clarias_gariepinus/tlr2/
- Clarias_gariepinus/tlr2/tlr2_1.faa
- Clarias_gariepinus/tlr20/
- Clarias_gariepinus/tlr20/tlr20_1.faa
- Clarias_gariepinus/tlr20/tlr20_2.faa
- Clarias_gariepinus/tlr20/tlr20_3.faa
- Clarias_gariepinus/tlr20/tlr20_4.faa
- Clarias_gariepinus/tlr20/tlr20_5.faa
- Clarias_gariepinus/tlr20/tlr20_6.faa
- Clarias_gariepinus/tlr21/
- Clarias_gariepinus/tlr21/tlr21_1.faa
- Clarias_gariepinus/tlr3/
- Clarias_gariepinus/tlr3/tlr3_1.faa
- Clarias_gariepinus/tlr5/
- Clarias_gariepinus/tlr5/tlr5_1.faa
- Clarias_gariepinus/tlr5/tlr5_2.faa
- Clarias_gariepinus/tlr5/tlr5_3.faa
- Clarias_gariepinus/tlr7/
- Clarias_gariepinus/tlr7/tlr7_1.faa
- Clarias_gariepinus/tlr8/
- Clarias_gariepinus/tlr8/tlr8_1.faa
- Clarias_gariepinus/tlr9/
- Clarias_gariepinus/tlr9/tlr9_1.faa
- Ctenopharyngodon_idella/
- Ctenopharyngodon_idella/TLR1/
- Ctenopharyngodon_idella/TLR1/TLR1_1.faa
- Ctenopharyngodon_idella/TLR13/
- Ctenopharyngodon_idella/TLR13/TLR13_1.faa
- Ctenopharyngodon_idella/TLR13/TLR13_2.faa
- Ctenopharyngodon_idella/TLR13/TLR13_3.faa
- Ctenopharyngodon_idella/TLR13/TLR13_4.faa
- Ctenopharyngodon_idella/TLR13/TLR13_5.faa
- Ctenopharyngodon_idella/TLR18/
- Ctenopharyngodon_idella/TLR18/TLR18_1.faa
- Ctenopharyngodon_idella/TLR2/
- Ctenopharyngodon_idella/TLR2/TLR2_1.faa
- Ctenopharyngodon_idella/TLR2/TLR2_2.faa
- Ctenopharyngodon_idella/TLR21/
- Ctenopharyngodon_idella/TLR21/TLR21_1.faa
- Ctenopharyngodon_idella/TLR22/
- Ctenopharyngodon_idella/TLR22/TLR22_1.faa
- Ctenopharyngodon_idella/TLR3/
- Ctenopharyngodon_idella/TLR3/TLR3_1.faa
- Ctenopharyngodon_idella/TLR3/TLR3_2.faa
- Ctenopharyngodon_idella/TLR4/
- Ctenopharyngodon_idella/TLR4/TLR4_1.faa
- Ctenopharyngodon_idella/TLR4/TLR4_2.faa
- Ctenopharyngodon_idella/TLR4/TLR4_3.faa
- Ctenopharyngodon_idella/TLR5/
- Ctenopharyngodon_idella/TLR5/TLR5_1.faa
- Ctenopharyngodon_idella/TLR5/TLR5_2.faa
- Ctenopharyngodon_idella/TLR7/
- Ctenopharyngodon_idella/TLR7/TLR7_1.faa
- Ctenopharyngodon_idella/TLR8/
[truncated: 936 more entries]
