# Supplementary material for: Genome-Wide Identification, Characterization, and Expression Profiles of TLR Genes in Darkbarbel Catfish (Pelteobagrus vachelli) Following Aeromonas hydrophila Infection
Source: Biology (Basel). 2025 Dec 1;14(12):1724. doi: 10.3390/biology14121724 (PMC12730973; doi:10.3390/biology14121724)
Supplement: Supplementary file 1 [file biology-14-01724-s001.zip › Amphiprion/tlr12/tlr12_1.faa]

>tlr12
MLENCNSLSAGFCFTVLKMGHRLEEDKMKPTGGLKCCKLGIIFLLLTIISFVGPVSGFAL
KTCRISENNAICVKSKLKAVPRDIPSTVTLFDLSENRISRIQAADFRDLPVLIRLDLNRN
NISQIDNGAFANLISLQKLNLNNNRLVKLGENVFKGLSGLTELRILSNRMKEVASTSFKP
LTSLQVLDISHNKLDSLEKIHLILQHLPHLGELVMKNNNLFAFRSWELTNRSLDLRAIDL
SQNPIAVFTITKDIFPNLTRFNIGGSSRKQQMIWDVRNHTFLSRVSTLDISGLQMALGDM
KTLLQRVNSSLTSLRMNAMKYNLAKLINMSCTIPTLSSLQLRYNKLKIVSSDLFKLCVNV
TELDLSKSNIKAINDNAFKSLRSLKILTLSSNRLPSVPVATRNLPALLELDLSNNNISSL
QCHDFANQTKLRQLNLYLNSIPDLKDCLFKDLTQLQVLKLQSSHIRKLNGAFKRYLPNLT
QLNLYGNELTAIKRGEFKGLRSLQILSLHQNKITDLEKESFVGLTNLTRIQLQSNNINKK
QLDKDVFNTLINLRRLDLENNNIKYESSFALLNPPFSKLSRLEELSIPAQHYRNKHLLPR
NFLQGLTNLLLFKVRNNQLVYLHKDTFRYTPKLQTLDISSNDLTDLPPELFFPIQNLKSL
YISRASLHSLDIFIGANLTNLEFLQARNNLFSVIRKETIESLPALVYLDLQSNSFTCDCD
NAWFLQWVKNDNRTQVFDAYNYTCNYPPVVEGTKLLDLDVRDCVVDTGFICFISTTCTIL
CFMMATFTYHFMRWQLVYAYYLFVAWLLDTKHKNKQAPHQYDAFISYNTHDEPWVIRELL
PKLEGEQGWKLCLHHRDFEPGKPIIDNITDAIYGSRKTICVISRRYLDSEWCSKEIQAAS
FRLFDEQKDVLILVFLEEIPRYLLSPYHRMRKLLKRQTYLSWPQAGEHTEVFWEKLRQAL
KTKEDPDEDRFHLNLLETP
