# Supplementary material for: Genome-Wide Identification, Characterization, and Expression Profiles of TLR Genes in Darkbarbel Catfish (Pelteobagrus vachelli) Following Aeromonas hydrophila Infection
Source: Biology (Basel). 2025 Dec 1;14(12):1724. doi: 10.3390/biology14121724 (PMC12730973; doi:10.3390/biology14121724)
Supplement: Supplementary file 1 [file biology-14-01724-s001.zip › Amphiprion/tlr2/tlr2_3.faa]

>tlr2
MLWKLIPLCALLLGVLTSPTPSSLPTVNREQGLCHIYNSGRTADCLGRQLENVPWRQFPS
TLEEIDLSYNKLQAVSADDFLRLPQLRILQLRYNNISHIDNDAFKNNALLEHLDIFNNSL
QEIPATALTPLMNLKILYMSNNLYKRATLADSFSKFVKLQELSMGGPLVMGLKKGDFQPL
MNISLQGFAIKCSSNLSYYEPGSLEVIQTKRMGFDMAIDQQPSALLHMLHDLANKTFIVI
QFRNLFEFMYYMGQEDIFQGLKDITAHQLIFHRGKFNENLLRMALMNLQVAPIQRLRLQY
IDFARSPTFVDSGAGSSITDLTLDNLDLWYISNPDVLRFDWRFTWFNKIKRLSIRYVYFN
TVPCDAWVEMEGVQFLDVSNNRLKNEFIFNRRCDYKGTMPNLHTFNMSTNDLTSLKDMSS
LTREFQQLQVLDFSNNKLGSAEESRDCVWKQNITRLIAHHNQFVSEALSCLPTTVQYLDL
SYCNLDQLGMTYFEKATNLRTLLLSGNKIKFIPSKWESPSLQSLALDGNSFGLISKESFQ
DMPQLSCLMAGNNPYHCTCELRAFIEDTLSKGKVNLTDWPWNYKCYHPDALLNTVIAKYF
PGKVACDIRLVIIICVATTSAVILILMLICYIFDLAWYTKATYQIIRAKYRAHKEKAAGD
LETFTYHAFISYSHSDADWVRDELLPCLEKNRNPYRLCIHERDFMPGKWIIDNIIENIES
SRKVIFVLSRHFVNSEWCNYELYFAQQRAMGKSFSDVILVVKEPINPSSLPSKYCKLKKM
LSTKTYLEWPQQVNQQPFFWAQLKSVLGKPKMTQNRTYSVKSITSSVGGISVIRPPTEER
ALEVAKPNEDKEVRAAHITDEKGAELKPLPPPPVRVSVQDCKMCANLQGAMEDLIAVFHR
YSGKEGDKYKLNNKELKNLLQEELSDFLAGSNESSVVEKILQDLDENGDGEVDFQEFVVL
VAALTIACNEFFVDFDRNSKKGKEDRS
