# Supplementary material for: Genome-Wide Identification, Characterization, and Expression Profiles of TLR Genes in Darkbarbel Catfish (Pelteobagrus vachelli) Following Aeromonas hydrophila Infection
Source: Biology (Basel). 2025 Dec 1;14(12):1724. doi: 10.3390/biology14121724 (PMC12730973; doi:10.3390/biology14121724)
Supplement: Supplementary file 1 [file biology-14-01724-s001.zip › Argyrosomus_japonicus/tlr3/tlr3_1.faa]

>tlr3
MCVLRPLLLSVVIIICYFVTGPYNCVAAVKKTSCHVQDGRADCSHLSLSEVPQNLPRNLT
SLDMSHNRLRRIPPVSLTPYPGLLHLDVSYNSITKVDGGLCQTLPLLQTLNVEHNEIFVL
KKEDVSHCTKLTRLIMASNILKLQGEPFSALQTLKFLDVSINKLKSAKLGTQPQLPNLVN
LNLASNDFTTLKKDDFLFLNHSTNLQVLNLSSVPLKILEPGCFKPISRLHTLIMDKSNMG
TLVIAKLCKELSGTAIDALSLRNMKLVTLTNTTFAGLQETSLSFLDLSHNGMGKIEKGSF
QWLTRLQTLILEDNNIKHVTKDTFQGLKSLKKLQLTKALVKGHTSATPIIDDFSFQPLSV
LESLILQNTAVRDITKHTFTGLTSLKELDVSWSTYTSLKNISNETLASLAGSPLRTLNLT
GTAITHINPGAFSVFRNLTTLLLDHNFISQILTGKEFEGLDQVQEIHMANNYRKVNLSST
SFVNVPNLRVLTLGKSLTVKALDLHPSPFKPLPNLTILDLSNNNIANIREDLLEGLVNLK
VLKLQHNNLARLWKNANLGGPVLFLKGAPNLKTLLMDSNGLDEIPAGGLRGLHDLRELSL
AYNLLNNLKDSVFDDLNSLEALFLEKNMITTVRPEVFKTPMSNLSLLNMGKNPFDCTCES
ILWFVTWLNNTNMTNVPDLREQYMCNTPLVYFNHSIMDFDGLSCKDMTPFQALYILSSTA
VIMLIVTALLVRFHGWRIQFYCNILINRTLGFSDAKAEEGRQFEYDAYVIHAEEDGSWVE
RRMAPLENENCKFCLEDRDSVPGVSQLESIVDNMRRSRKILFVITESLLRDPWCRRFTAH
HALHQVIEASRDSVVLVFLQDVHDYKLSRSLFLRRGMLRPCCILDWPIHKERIPAFRQKL
LIALGMTNRLQE*
