# Supplementary material for: Genome-Wide Identification, Characterization, and Expression Profiles of TLR Genes in Darkbarbel Catfish (Pelteobagrus vachelli) Following Aeromonas hydrophila Infection
Source: Biology (Basel). 2025 Dec 1;14(12):1724. doi: 10.3390/biology14121724 (PMC12730973; doi:10.3390/biology14121724)
Supplement: Supplementary file 1 [file biology-14-01724-s001.zip › Argyrosomus_japonicus/tlr9/tlr9_1.faa]

>tlr9
MAMLKNIFILCQFLPLVRNMNTIFFPCDTDVNATTVDCSSRPLKHVPFIRSTTVVSLDLS
QTKIQQVEQHALSGLPNLQTLKIMGNCQPGRLRVLEDRSCKMEIHYYAFKELLNLQSLYL
SGNSLTTKDLPWLPESLRLLDLQNNHIFDIIHPLKTPCLEELYLSKNCFYANPCNQSFYI
SERVFKGLPKLTNLALGYDNLTAVPSGLPPSLKSLDLRENTITEVLEGAFANLTVLNRLI
LEWNCQRCDHAARPCFPCPHNLPLHLLPNSFYAENSSITFLSLRGNSLKTFPKGLFQPLK
NLQRLDLSDNLLAYAIRDGTFFAELKGLAWISLIYNYEPLKTFSELILSPDIGNISGLEY
LLLSGNFFHTLSNQSLNVLSKLQNLKKLELRMNFISAFDLKALKQIPSLIDINLSQNILN
FLPCCSSPSSEIVAQESCQNQNMYTHNYPDQPLMLADRDITSGSHISESNQLNRVEMLAD
SVSPPSSLWDKFCRHNLTFDLSQNDIMFLKKEMFVGMENAVCLDLSFNYMSQALRSGVFD
NLRNLVFLNLSYNRLDFYYREAFSELNTTLKVLDVSNNEFHFKMRGMGHRLEFIQNLTNL
EVLSLANNGIGMRIDQRLISRSLKYLYFYGNNLDIMWGSDNNKYTHFFQDLSNLIYLDIS
HNDLRSISPEVLCNLPESIQNLSISNNQLSYFPWQNISALINLQHLNLSQNHFSYLPPKA
IEFGEYFYLLDLSHNRISFIPEDFLRQTDVLQYLYLSHNQIKELNHQFLPAPFKNGSALV
KLTLHANPFKCDCDTSWFADLLRTTPVEIPYLTTQMHCEYPESQQGQSILSMDQRSCQDI
YGSLASVICFFLVVAFTVLPLLKHLYGWDLWYCLQVLWAGHKGYSQLAGGNSHQHYDAFV
VFDTSNQAVRDWVYNELTVNLENEGHRRFCLCLEERDWIPGLSCIENLHNAVNGSVKTVF
VLSSGATGSETVNGVIRQAFFMVQQRLLDEKVDAAVLILLDEMFPKLKYLQLRKRLCRKS
VLSWPKNPRAQPLFWNRVRMALSLDNLNFYDNNMSESFI*
