# Supplementary material for: Genome-Wide Identification, Characterization, and Expression Profiles of TLR Genes in Darkbarbel Catfish (Pelteobagrus vachelli) Following Aeromonas hydrophila Infection
Source: Biology (Basel). 2025 Dec 1;14(12):1724. doi: 10.3390/biology14121724 (PMC12730973; doi:10.3390/biology14121724)
Supplement: Supplementary file 1 [file biology-14-01724-s001.zip › Carassius_auratus/tlr2/tlr2_3.faa]

>tlr2
MRMFVLLALLLSLQAVVHIKPAKASQSCTITSDGRSADCKGLRLDHVPITNLPASLEELD
LSFNTIQVIIKQDLFKLSQLRVLKLNYNNISLVVDDAFHGNIFLEYLNLFNNSLTEIPFK
ALKPLTNLRVLEMSNNLYTKASLDASFLNFTQLKELSIGGSLVSSLGSHDIYVLKKISLD
KFAIKTGTGFKSYEPGYFSNLNTKNLWFDIAFDKKPDMLPMILKDLANKTFDVLRFRNLF
EFQYYTGKHDIFNGLQYVNTQLLTFYRGKFNEGVMRMALVNLAISSIKGLELLLIDFARS
QNRSQGSSVTNLTLDKLVLSDISNPDIMRFDWSFTWLNHVRQFIVWNVNFNSVPCDSWLE
MKSVELLDISNNQLRDSYIYNPLCDTRNALHKLETFNVSRNRLNSLSDLASLTKDFVKLT
TIDMSHNQLQYMGKRHCSWRPTITKVIAHHNSLTWDSFKCLPFSVSFLDLSYSSLDQLDM
DYFNKASNLTELLLSGNKIKFIPSGWRNPYLRMLALDGNSFGLVSMTSFKDMPSLRILTA
GNNPYHCTCDLYTFIQETTSKGKVTITDWPKNYKCYHPERLLNTMVSKYFPGHLACNITL
VIIICVSTTAVIVLGLMLLCYIFHVPWYIKATYQIIRARYRAHKEGSGQAMDYTFHAFIS
YSHADADWVREQLLPCLENSKPPYCLCIHERDFTPGKWIIDNIIENIEDSRKVIFVLSRN
FVNSEWCNYELYFAQQRAIGKTFSDVILILKEPIDPTSLPSKFCKLKRMLNTKTYLEWPQ
QPTEQSFFWVQLRSVLGKPNIIRQRTTSRHSRLSSVRSVSLMELPQDQSSAGTNEDAHQI
SDEPSNRCQQTLENLLEGHKYKNNMVSKLEDAMEGLITVFHTYSSKEGDKCKLNKAELKS
LLQGELSDFLAASKDPMVVEKIMSDLDENQDGEVDFQEFVVLVAVITVALSGSTVFLLEP
PAQAPDDADPGESPSAAATAHGDDDEEETISLDSRRHEMVCNADCVISNVVAKWPGSVHD
SRIFRASEIYQCLSQGEFSGVLLGDRGYGCQPFLLTPFTDPQEAQQAYNHAHARTRARVE
MTFGLLKARFQCLHKLRVNPVRACDITVACAVLHNVACLRKERAPRVPPAMDWDNPAIFP
DDDSDKNNMVSKLEDAMEGLITVFHTYSSKEGDKCKLNKAELKSLLQGELSDFLAASKDP
MVVEKIMFELDENQDGEVDFQEFVVLVAAITVACNDFFVESMKN
