# Supplementary material for: Genome-Wide Identification, Characterization, and Expression Profiles of TLR Genes in Darkbarbel Catfish (Pelteobagrus vachelli) Following Aeromonas hydrophila Infection
Source: Biology (Basel). 2025 Dec 1;14(12):1724. doi: 10.3390/biology14121724 (PMC12730973; doi:10.3390/biology14121724)
Supplement: Supplementary file 1 [file biology-14-01724-s001.zip › Carassius_auratus/tlr20/tlr20_1.faa]

>tlr20
MVSLFSLYILLLKTSCICSWLADKCLFYSDVKEFPVETTCAGKTNIAECHHVTNIKEDLR
GLPSNLLNLCIQMEPDFHGALAPDSFSRFASLEYLEIVGCFSEIPPEAFNELTNVSSLTL
SFLSTEICCEVALDFSRLSSLNHLSLSQYSLSPLAPNVFETIPLLQKLKILNVCLKNISE
VVCRLAKAKSLKLFKLEEYELNRLHYPNCSVFNISDSYISTEFDIEEVHFYLGIVEHVDQ
GALKALGNIYRLCFVSNTDFLRDLSLFGVHKIHDLSVRVDVLNVDDLCTAAKSYSVESLE
VRYETINMPLTPANISHGCDDIKGIVLKGNIYVYKIVDLLDVYSVFQIFRNLTLVNIIKH
VLRPNDFFSLCASFPQTVKSLSVMILSTNNIDKIISNQFYCFAVLEMLDLSVSNISNIED
FAFIGLPKLKELKLCSNKLSYIYRHAFSGLYGLMVLDLQENPLIHIEPASFGDLINLSAL
LLGDLNFPPAVTLITLHFSDIFGIIPYNLSYVLISSGLRPMQLVVRSNATLGQGLTFHIK
SEYVTVEGCNSSLLTYVDTLKINAAYMNCGNEFIGKYVRSVVNLEFRSVFSDGIGDLAVI
NQLVHLKTLKLENIDLTKQPNLATMFHNLTKLQTLILTNCRMFFLDGSLTKDLKALTGLV
LIPKDKINVLQNLVEHLTSLKYLHLLGLGLYCNCDNAWLVSWAKDNRKVQVAMFKPTMKE
LQCLTDNGIDHLNFVDYSKTCLFDIEFVFFTSTSGFLCIFIIVVLSYKFAGQYIAPFYHI
ASGWLREALHVNSKHQYRYDVFVSYSSKDENWVMEELLPNLEQRGPPFLRLCLHSRDFQL
GQDIVENITDSIYASRRTLCLISRNYIRSNWCSLEMQLATYRLQVEHRDILILVFLEMIP
SRLLSSHHRLARLVKTRTYLDWPREPEMHEAFWDRLWCKLSSDKTN
