# Supplementary material for: Genome-Wide Identification, Characterization, and Expression Profiles of TLR Genes in Darkbarbel Catfish (Pelteobagrus vachelli) Following Aeromonas hydrophila Infection
Source: Biology (Basel). 2025 Dec 1;14(12):1724. doi: 10.3390/biology14121724 (PMC12730973; doi:10.3390/biology14121724)
Supplement: Supplementary file 1 [file biology-14-01724-s001.zip › Carassius_auratus/tlr22/tlr22_2.faa]

>tlr22
MGTLKQITLYIALFSFISPSSAFSLNNCTISTPLKDIQPKVLCYKMGFFRIPSIPGNTHI
LDISFNAFTQIQIGDFNHLSNLQDLNISHNKISQIQEGAFDSLSNLYSLNLASNRLQAIS
RGMLHGLTNLLVLRLDNNYIKDIEETAFSTLHNLKVLNLTKNQLHYVEKIKPVLASPHLE
ELYIGSNHLNAFKSYEMSTNPLALKILDFSNNPFATFQLTDNIFQFLNHLDLSYCGQNGT
MTWNVTEKTFFASVKSLYFMDVHMSVQNAANVLQSFQNLLNKIRLNGNAELNRTDLLLNA
CSPVLQVLRLKTNKIKHLNEHMFDLCSNLTEIDLGDNEISNIPPGMFRGFTQLKTLRLQI
NKFTRITNFFQNLFTLEFIDLSRNSIKTLNCDVFANLTQLKMLYLYSNKISIIESCSFKD
LKSLEVLRLGTNNLLRIGDAFRNGPQSLLELQLSFNKLSKIEKYTFRNMSQLKYLHLQDN
QISEIESYAFGGLKNLSSLFLSSNKISAKTLTKHQDVFSGMPNLENLGLDANIILFTDDQ
LKFPPFKDLKHLTVLSLHSQRRGIGQIPSNLLQGLSSLEMFYVGNTNLAHLNPDTFKFSP
QLWFLDLSKNALSEDHSIPAELFHPISRLTKLLISRTQLRSLNFLLNANLSRLSTLKATG
NEIDLINKTLIQSLPRLEVLDLQKNTFTCDCDNEFFIDWAKNSNSTQVVYLNKYMCSYPS
SLRGMSLSAFNTESCTLNIDFICFLCSSIVVFLTLLSSFVWHFLRFQVVYAYYLFLAFLY
DNKKKQSGSTFQYDAFISYNAQDEPWVMEELIPKLEGEQSWRLCLHHRDFEPGRPIIDNI
VDGIYSSRKTICLITKNYLKSNWCSSEVQVASFRLFDEQKDVLILVFLEDIPTHQLSPYH
RMRKLVKKRTYLRWPKPGEDTKIFWQKLKLALEAKEGHKSDLLIP
