# Supplementary material for: Genome-Wide Identification, Characterization, and Expression Profiles of TLR Genes in Darkbarbel Catfish (Pelteobagrus vachelli) Following Aeromonas hydrophila Infection
Source: Biology (Basel). 2025 Dec 1;14(12):1724. doi: 10.3390/biology14121724 (PMC12730973; doi:10.3390/biology14121724)
Supplement: Supplementary file 1 [file biology-14-01724-s001.zip › Carassius_auratus/tlr7/tlr7_2.faa]

>tlr7
MVIKLNPWLILTLKITLTLCQMDTASLKTQPCDIHENVTTMTVVVNCRGRGLRKVPMLLP
NTTRLDLSENKIKNITAGDFRDLANLTNLNLNWLNKNEKVLIGAGVFSNMTMLQTLDLNG
IGLKNVPKDIPKNLRELTLVENKITRLNSTSFRHVQNLSVIYLSKNCYYWNPCSSYYHIE
EGSFSVLTKLKHLTLSYNNITHVPKGLPASLRTLELASNRISYVGEHDFQGLDNLTSLKI
QGNCPRCHNAPYPCTPCKNVSIEIHPRAFAGLGKLRILHLAGNSIQKIDPTWFANLSKLE
ELYLSFNFLFSAVAENVFLNNLPLLTKLDLSFNYALKCYPDTVTLSPSFANLTSLRTLHL
RGLVFREIHEETFSSLFGLRNLSVLDVGINFIVRAKADVFEKFQHVKLIYLSENRLYPVT
VNGELRKDVGIGLKSSSMVPSMSEPFPKDNSFDVPKDLVKPECYATGRVMDLSRNNLFLI
SPEQFETYGKISCLNLSRNGFATAPNGSEFTSLPDLKYLDLSYNKIDLAYDYAFRELQSL
EVLDLSYNPHYFTVQGVTHNLNFLKNLPALKVLNMSYNSIYTLTTKTMSSKSLKELQFQY
NSLGKMWRLKDRTYDRLFEDLTNLTYLDISYNYIEKIPPAIYKHLPRCIQRLQISHNHLT
NVSWESLRQFPNLRELILNNNNILKISGNLSVDVPSLEFLDLRNNRIYELSGGFLLGAVN
LKNLDLSHNHLITINQSTFPSETERYLKLLWLNGNPFHCTCNLLEFILWIRKTNVKIPRL
VTAVTCTMPEERKGLAVVHFDIKECIDDQLAFLAYFFSIVCIICTTFVAVSMHLFYWDVS
YLFYYLKARFTGYKHLSSDSCLYDAFITYDTKDTQVSDWVLNHLRVQLEEQGERFLPICL
EERDWIPGSAVLDSLTQSIQHSRKTVFVLTERYVNSGSFKLAVFLAHQRLLEDNEDVIVL
LLLEPVLQHSHFLRLRRRLCGRSILEWPHSPSAEAWFWQSLRNAIRVDNQAMYSELYSRY
FTTK
