# Supplementary material for: Genome-Wide Identification, Characterization, and Expression Profiles of TLR Genes in Darkbarbel Catfish (Pelteobagrus vachelli) Following Aeromonas hydrophila Infection
Source: Biology (Basel). 2025 Dec 1;14(12):1724. doi: 10.3390/biology14121724 (PMC12730973; doi:10.3390/biology14121724)
Supplement: Supplementary file 1 [file biology-14-01724-s001.zip › Cephalopholis_sonnerati/tlr3/tlr3_1.faa]

>tlr3
MQRPSLVFETMRAPHSLLLSAVIIVCYCMTGPHNCVTSLKKTSCKVENGKADCSHLSLSA
VPQDLPRNITSLDMSHNRLTKFPPVSLTPYPGLLLLNISHNSISSLDQGVCQTLPLLKTL
NIGHNEVYVLKKEDLSHCTNLTRLIMTSNKLKLQGEPFSALQSLRVLDVSSNKLKSAKLG
SQPQLPNLESLNLACNDFTTLKRDDFMFLNHSSSLRFLNMSDVSLQMLEPGCFQPISGLH
TLIMDKSNMGTQVISMLCSELSQTAIDALFLRKMNLVKLTNATFTGLQKTNLTFLELSRN
TMSSIEDGSFRWLSRLQTLILVDNNIKHLTKDTFQGLKSLKKLQLTNALVGSHPIPNIDD
FSFQPLSALESLILQRTAVREIRENTFTGLTSLKELDISWSSYTSLRNITNKTFASLAGS
PLRKLNLTGTAIGKIDPQSFSVLGNLTTLLLDRNFIKQNLTGKEFEGLDQVEQIYMSNNH
QTVNLSSDSFVNVPNLRVLTLGKSLIAEAMNCDPSPFHHLVNLTHLDLSNNNIANIRENT
FEGLVNLKVLKLQHNNLARLWKSANLGGPVLFLKNTPRLITLDMESNGLDEIPAEALKGL
TDLRNLSLASNLFNSLQNSIFDDLKSLQVLNLQKNLITAVRPEVFKTPMSNLSLLVMDKN
PFDCTCESMLWFVTWLNSTNMTSVPGLRDQYRCNTPLAYFSHSIMKFDTLSCKDMTPFQA
LYILSSTVVIMLIVTALMVRFHGWRVQFYWNILINRTLGYSDATVEEGREFEYDAYVIHA
EEDGSWVQRRMVPLENNNCKFCLEDRDGVPGMSQLESIVENMRRSRKILFVVTETLLRDP
WCRRFKAHHALHQVIEASRDSVVLVFLQDVHDYKLSQSLFLRRGMLRPCCVLDWPVQKER
VPAFRQKLLIALGMTNRLKE
