# Supplementary material for: Genome-Wide Identification, Characterization, and Expression Profiles of TLR Genes in Darkbarbel Catfish (Pelteobagrus vachelli) Following Aeromonas hydrophila Infection
Source: Biology (Basel). 2025 Dec 1;14(12):1724. doi: 10.3390/biology14121724 (PMC12730973; doi:10.3390/biology14121724)
Supplement: Supplementary file 1 [file biology-14-01724-s001.zip › Cephalopholis_sonnerati/tlr8/tlr8_2.faa]

>tlr8
MTVTCWMHLLLFCLCCHHEIQPAACKPLWMTPQFPCDVTSYNTSQVLFDCRGRRLHYVPL
GITSNATELNLSENFIKNISADSFSNLPNLTLLDLSWVNKNKAVIIDANAFKNLTKLHEL
WLTGNCLNEIPRNLPLSLEILDLSNNHIMFLDTGSLTGLTNVTELWLSRNCYMWNPCGRP
VTIMEDSFAVMTKLQTLDLSFNNLTHVPKGLPQSLSVLILASNFIQYISEHDFLRLQNLT
VLKIQGNCQRCHNAPYPCVPCQNGSLAIHPEAFHSLTQLETLNLGGNSLDHVDPSWFERL
NKLKQLFLSFNFLLKEITTGGTFLRYLPKLERMDLSFNFALKYYPTTVNLSKEFSNLVSL
RTLHMEGLVFQTIAPGTLKPLYELKNLSALNLGTNFIIHSDSTIFSKFLNLKMIYLAENR
LYPIPVKSPPYLSNGYNQRSDLSIAPLMRPHPKDFLYELSRGLIKQECFESGRVLILSSN
NLFFISPKQFEGYGNIACLNLSGNGFSAALNGTEFSSLPNLTYLDLSFNKIDLAYGNAFK
ELQKLEVLDLSNNPHYFKAFGVTHNLNFTRNLPALRVLNMSHNSIDTLTTKQMYSKSLSE
LQFTNNYLGTLWKERDGSYTTLFTHLTNLTILDISHNSITKIPEKVYEHLPRNLTKLRIS
HNSLTDFKWDKLQRFHHLQILDLSFNSLSNVTGINSNITLTLTFLDLSHNRIFHLDSGFL
KGAKSLTTLSLNNNKLTIINQSTFLPRPESLQTLFLQRNPFQCTCDSLEFILWFGKNGLK
IPRLTTEVTCATPTNEKGKVLIYFHINQCVNDSEAFLSYILTNLFIIVFMFVATVSHLFY
WDASYVLHYMKAKLKGYRSLNSADGVYDVFVTYDTRDPHVSEWVMRNLRVKLEEEGEKHL
PLCLEERDWPPGVPLVENLAQSIRYSRKTLFVLTEGYVKTGVFKLAIYLAHQRLLDENVD
VIVLLMLEPVLQHSHFLRLRRRLCGESVVEWPRTAAAEPWFWQNLRNVVRVDNQVMYNKT
YSKYFSSK
