# Supplementary material for: Genome-Wide Identification, Characterization, and Expression Profiles of TLR Genes in Darkbarbel Catfish (Pelteobagrus vachelli) Following Aeromonas hydrophila Infection
Source: Biology (Basel). 2025 Dec 1;14(12):1724. doi: 10.3390/biology14121724 (PMC12730973; doi:10.3390/biology14121724)
Supplement: Supplementary file 1 [file biology-14-01724-s001.zip › Chanodichthys_erythropterus/TLR5/TLR5_1.faa]

>TLR5
MATRCTLSLILLGLCVSTQIVKCTSVCSVGASVAVCIDKGLQEVPELPPFVNKADLSKNN
IAELNETSFSHLEGLQVLILMHQTTRLVIRNNTFRRLSNLTSLQLDYNNFLRMDTGAFNG
LSNLKNLTLTQCSLDDAILSGDFLKPLVSLEMLVLRENNIKRIQPASFFLNMRRFHVLNL
SHNKVKSICEEDLLSFQGKHFKLLKLSSVTLQDMNEYWLGWGKCGNPFKNMSITILDLSG
NGFNVNMAKRFFDAITGTKIQSLILSNSYSMGRSFGNNSKDPDKFTFKGLEESAIMIFDL
SNSSIFALSSSVFSYLSDLEQITLAESQINKIEKSAFWGMTNLLKLNLSKNFLGSIDSST
FLNLEKLEVLDLSYNHIWMLGYKSFQGLPNLLNLNLRGNDLKHVHLFAAIPNLEKLYLGD
NKISSVYYLDKISKYLTTLDLEFNKLSSMSDLYAILQEFPQIEEIFLGGNELINCPNDAH
KVLSQKVQILDLAFAGLEVIWSEGRCLNVFNNLQQLEKLSLNHNLLRSLPKDIFKDLNSL
NFLDLSFNSLKYLPNGIFPESLRVLYLEYNSIYSLDPNLFSTLSYLSLKKNDFRCDCNLR
DFKTWLNQTNVIFAHPIEDVICASPEDQYMVPVVGSSIQCEDEEEERNAEKLRLVLFIFC
TAFIIVLTASTIIYVRRRGYIFKLYKKLTGKLVDGKREEPDPEQFLYDVFLCFSSNDIKW
VERALLNRLDSQFSEQNTLRCCFEERDFLPGEDHLTNMRNAIQNSHKTLCVVSERFLKDG
WCLETFTLAQCRMLVELKDILVVLVVGNIPQYRLLKYDQLRSYIENRRYLLWPDDSQDLD
WFYDQLLHKIRKNTKVKQTNVKVNEGEKNLDATNLQADTAV
