# Supplementary material for: Genome-Wide Identification, Characterization, and Expression Profiles of TLR Genes in Darkbarbel Catfish (Pelteobagrus vachelli) Following Aeromonas hydrophila Infection
Source: Biology (Basel). 2025 Dec 1;14(12):1724. doi: 10.3390/biology14121724 (PMC12730973; doi:10.3390/biology14121724)
Supplement: Supplementary file 1 [file biology-14-01724-s001.zip › Chanodichthys_erythropterus/TLR7/TLR7_1.faa]

>TLR7
MKMVTEKILIIFAGLVSLRDAAEWYPKSLKCDVSLASNGTEVSVNCTERDLTEVPLGIPM
NTTNLTLTINHIPHIMNDSFHELHNITEIDLRCNCVPIKVGPKDRVCTQSVTIDNGTFWK
LKNLKSLYLDGNQLSSIPKGLPPNIVLLSLEVNSIYSILKENLTELTNIQRLYLGQNCYF
RNPCNKSYYIEKDAFLQLNKMTLLSLKSNNLSYVPRQLPSSLKELYLYNNNIQTITEEDF
HNLTELEILDLSGNCPRCYNAPFPCNPCPNNAPLQIHANSFNTLKNLKTLRLHSNSLTNI
PLKWFQNLTGLSLLDLSSNFLAKEITCTDFPFKLPNLEELDLSFNFELQVYPTSLNLSSS
FSSLKSLRVLRIRGYVFQKLTEQDLKPLINLSNLEFIDLGTNFIKIADLSLLKELKSFRI
INLSDNKISMPSEGGYATWHSNHREKHYGSPMSQGAQYHNGEVKDVHYFLYDEFARSCKY
KDKELWITSPFNNECSSFGKTLDISRNNIFFLHSRFLDLGELRCLNLSGNAMSQSLNGSE
FVQLKNLQYLDFSDNRLDLMYSSAFQELSSLIILDISRNSHFFVAEGLTHMLNFTKSLNK
LRKLIMNDNQISTSTNTEMESFALEHLEFRGNRLDMLWRDGDTRYVSYFKKLVALKTLDI
SQNNLNFIPQGVFEGLPDTLTELYITNNRLKSFKWEGLVNLKNLQLLDLSENYLTEVPTC
LTNYTKSIQTLVLHKNYIAKLTPNFLKDAFSLKVLDLSYNHIQFIDKLSFPENVVDHLET
LYLNNNRFVCSCNATWFVRWINRTSVNIPRLATDVTCSSPSAQKGQSVIFLNVQACQHNS
LSIILCIFLTSVILSILTLTISSHLFLWDVWYIYHFCLAKLKGYRRLSSNSTVYDAFVVY
DTMDPAVHEWVMQELRVHLEDRGDPRMQLCLEERDWVPGCPLIENLSQSIQLSKRTVFIL
TGQYIKSGSFRTAFYLAHQRLMDERDDVIVLIFLEKMPCHSKYLKLRKRLYKKSILEWPR
NPQAQRYFWFSLRGLMSTDSRQYNKLFQETL
