# Supplementary material for: Genome-Wide Identification, Characterization, and Expression Profiles of TLR Genes in Darkbarbel Catfish (Pelteobagrus vachelli) Following Aeromonas hydrophila Infection
Source: Biology (Basel). 2025 Dec 1;14(12):1724. doi: 10.3390/biology14121724 (PMC12730973; doi:10.3390/biology14121724)
Supplement: Supplementary file 1 [file biology-14-01724-s001.zip › Chanodichthys_erythropterus/TLR8/TLR8_1.faa]

>TLR8
MVIKLEFWLIVTLKITLTLCQKDETTIKNQPCDIHENKTEMTIVVNCGGRGLKVMPSLQR
NTTSLDLSENRIKNLTSGVFRYLENLTALNLNWLNKNQKVVVGDEEFVNLTKLRTLELDG
FRLKNVPKKLPKNLQELMLVVNNIIWLNSTTFAHVPNLTLLFLSKNCFYWNPCSRDYHIE
DGSLSVLTRLRHLTLSYNNITRVPRGLPESLRTLELASNRIAYVGEHDFQGLDNLTTLKI
QGNCPRCNNAPYPCVPCKNNSIVIHPQAFSNLKKLQILHLAGNSLTSVDPGWLANILELK
KLYLSFNYLFTAVQENVFLGNLPLLTKLDLSFNFALKTYPPTVTLSPSFANLTSLRILNL
RGLVFQEIHDDTFRSLYGLRNLSVLDVGINFIVRANSNIFEKFQHVKLLYLSENRLYPVI
NRNLRKDTSVGLKSSFMMPSVSDPYPKDHSYDVPKNLVKPECYATGRVLDLSRNNLFLIS
PAQFESYGNISCLNLSMNGFSTAPNGSEFTSLPGLKYLDLSYNKIDLAYDHAFQELQNLE
VLDLSYNPHYFTVQGVTHNLNFLQYLPSLKVLNMSYNYIFTLTTKSISSASLQELQFHHN
SLGRMWRDRDRTYDRLFANLTNLTYLDISCNDIEKIPFRVYTLLPRSIQKLRLSHNGLVN
FNWTMLRNFPHLQELILGNNKIYQISSNLASDAPSLQFLDLQYNRISKLSGGFLKGAVNL
EALDLSHNYLITINQSTFPPETESYLKKLWLNGNPFHCTCDLLEFLLWISKTNVKIPKLV
TSVVCAMPEERKGQSVIKFKTEECNNDQLAFLAYFLSLVFFICTTFVAVAMHLFYWDASY
LFYYLKARFTGYQHLSSDSCIYDAFITYDTKDSQVSDWVLNHLRVQLEERGERFLPICLE
ERDWIPGSPVLDSLTQSIQHSRKTVFVLTEAYVNSGSFKLAIFLAHQRLVEDNEDVIVLL
LLEPVLQYSHFLRLRRRLCARSILEWPRSSSAEAWFWQSLRNAIRVDNQAMYSELYSRYF
TTK
