# Supplementary material for: Genome-Wide Identification, Characterization, and Expression Profiles of TLR Genes in Darkbarbel Catfish (Pelteobagrus vachelli) Following Aeromonas hydrophila Infection
Source: Biology (Basel). 2025 Dec 1;14(12):1724. doi: 10.3390/biology14121724 (PMC12730973; doi:10.3390/biology14121724)
Supplement: Supplementary file 1 [file biology-14-01724-s001.zip › Clarias_fuscus/tlr13/tlr13_1.faa]

>tlr13
MTFDEHLLGDIGAKCSYQPGLGPYAECKDVDFQKDLLEVETGIRSLCIYSNATVIPTAAF
SHLATLEFLHIRGSNLGTLQAGAFSGLLNLKYLLVYFSFSDCTNVVLDPDVFAGLDNLEE
MVLKRFQLSNIPNTTFEHLVSLRKLSLQTVCVQELGDVLYKIPNGMTGLKYLEVLNSSIT
SIRNRGCSSWPSAVLAGIQVLDLGQNTIEIIEASSLRLFQNLSSFFLDFRGESLREIWES
GLGNVSSIVVSGDIMQKYSTNCKEVCQLVSNLNLHSVELSYMILDSLTMDDLEDCGTELS
VFGIYNSKVQHLEPTFWRTIAEIQTMNLFSIALTNALFCVDANGTVWNVTTMSLEKNNLT
KVQTHQFVCAPLLEQLLLSENVITTLEPEAFAGLSHLKILKLDSNKIKSLAADDFKSLRS
LEVLLIDGNVIQDIEHGAFRNQQNLRELAFGKLDYVYTLEVKYLFYGFPKDLQRLSIDAG
VGTAIYFGDIGRPNGNVTFEFKGVELKIGEPNAPFLQSVRELKLSGRTFFCKNDFFVPFF
SQLEFLEFTADPEQIFLNYTGINNLHYLKRLKLINLNFSNYTNAGMTFWNLKQLQILVLY
NCHLNFLTKIMFRDLHSLKLLHLGSIKPLILQDGMFDPLPSLRAVVLHEVDFRCNCEANW
FLEWAQNTRIQVINLQQQQCVWHYQKLNLLSTMEKLCQTDVQYLCYLGTVNIISLLLLSA
VSYRFAYWPCVVLIFRLRGHMERKFGKGWWRRTQRHRGYEVETEEGMKYDAFVSFSSRDE
AWVLEELAPRMEEQGHPRLLLCLHHRDFEVGKGIVDNIAESIYSSRRTVCVLSRQYLRSD
WCSLEMRVATYRLLEEQKHRLILIFLEHISPFELSTFHRLAKLVKSRTYLDWPTDEGERI
QFWERLRRNIAEGDMSFILHFPLEMESAIKTVVGQFVSSARGKESLNKDNFQKLVQRQLG
NIMSDTDSTSSVKDMMRGLDENQDGKVSFQEYLTLIGYLANSLSESKAKAASFCFSFSKS
KDSTLLTRRMSTLNSENATTLENAMQLMIQTFHKYSGNEGDKYTLSKSELKDLLTQELGN
YLGNAQDKDAVEKVMGDLDSNNDGEVDFTEFVILVGALTVACNDFFQEYNTDKGAKKE
