# Supplementary material for: Genome-Wide Identification, Characterization, and Expression Profiles of TLR Genes in Darkbarbel Catfish (Pelteobagrus vachelli) Following Aeromonas hydrophila Infection
Source: Biology (Basel). 2025 Dec 1;14(12):1724. doi: 10.3390/biology14121724 (PMC12730973; doi:10.3390/biology14121724)
Supplement: Supplementary file 1 [file biology-14-01724-s001.zip › Clarias_gariepinus/tlr18/tlr18_1.faa]

>tlr18
MQMADVRAFTLFRLMIGFQASLLILPFKAEQSCLISADQRTADCRGQRLERVPVEELPSS
LEMLDLSYNILQVIKNDDFIKLPLLNVLWLQFNNISLIEDEAFHKNLLLEEVNMFNNSMT
SIPSKAIAPLSRLKVLEMANNLYTGATLDDVFLNFKSLKLLSLGGPVLCSLKKGDLDMLT
DISLERIAIKTSSTLDVYDPGYLKNIQTANLWLQIAIDNSTHMLPLILKDLEHKTFKAIR
FRNLFEFRYYTDTEDIFYGLQYINTQELTFHNGKFNEDLLRMALVNLEKSEIKSLGLFFI
DFARSQEFVNSEEGSSMTNLVLDMLVLSDISNPEILTFDWSFTWLNKIRHLQINNVNFNF
VPCDAWEEMKEVEILDLSNNRLKDNFLFNQQCDYTDTMLGLHTFNLSNNKLTSLSNFAFL
AGEFRHLRVIDISYNHFGFKGNSPCFWKPNITTVVANHNSMVFDSFKCLPTTVLYLDLSY
CNIDQLDVNYFRKAVHLREVYLSGNKIKFIPSDWKSPSIRSLALDGNSFGIISMRSFMGL
PNLEQLRAGNNPYHCTCELHNFIKQTELKGKVNITDWPENYRCYHPEALLNTMVSNYLPA
HIVCDIRLVIVISVVTTVGAVLALIIICYICNIPWYAKATYQIVRAKYRSHKEGLALSAD
YMFHAFISYSHSDADWVRDELLPCLENSKPPYRLCIHERDFIPGKWIIDNIIENIENSRK
VIFVLSQNFVNSEWCNYELYFAQQRAMGKTFSDVILVVKEPIDPNSLPSKYCKLKKMLSN
KTYLEWPEQSKHQAFFWAQLRSVMGKPNHTQQSSASLRRHSTRMNTVSVIELAQEHQKIA
DSGQKIAS
